# Supplementary material for: Activation of cGAS-STING Pathway Is Associated with MSI-H Stage IV Colorectal Cancer
Source: Cancers (Basel). 2022 Dec 30;15(1):221. doi: 10.3390/cancers15010221 (PMC9818394; doi:10.3390/cancers15010221)
Supplement: Supplementary file 1 [file cancers-15-00221-s001.zip]

Archive with 1 entries (1 files):
- cancers-2104534-supplementary.pdf
